# Supplementary material for: Predicting Ecological Risks of Alexandrium spp. Under Climate Change: An Ensemble Modeling Approach
Source: Biology (Basel). 2025 Oct 27;14(11):1499. doi: 10.3390/biology14111499 (PMC12650424; doi:10.3390/biology14111499)
Supplement: Supplementary file 1 [file biology-14-01499-s001.zip]

Archive with 1 entries (1 files):
- biology-3924641-supplementary.pdf
